# Supplementary material for: MAPK20-mediated ATG6 phosphorylation is critical for pollen development in Solanum lycopersicum L
Source: Hortic Res. 2024 Mar 6;11(5):uhae069. doi: 10.1093/hr/uhae069 (PMC11079483; doi:10.1093/hr/uhae069)
Supplement: Web_Material_uhae069 [file web_material_uhae069.zip]

Archive with 3 entries (3 files):
- Supplemental Figures-20240203.pdf
- Supplemental Methods.pdf
- Supplemental Tables-20240203.pdf
